# Supplementary material for: Patient outcomes following carotid endarterectomy are not adversely affected by surgical trainees’ operative involvement: A retrospective cohort study
Source: Ann Med Surg (Lond). 2019 Jan 21;39:1–4. doi: 10.1016/j.amsu.2019.01.001 (PMC6357689; doi:10.1016/j.amsu.2019.01.001)
Supplement: Multimedia component 1 [file mmc1.xml]

<?xml version="1.0" encoding="utf-8" standalone="no"?>
<data>
  <datasets>
    <author>leorbrown1@gmail.com;leo.brown1@nhs.net</author>
    <type>0</type>
    <dataset>
      <value>4</value>
      <reason>Data will be made available on request</reason>
      <comments />
    </dataset>
  </datasets>
</data>
